# Supplementary material for: Gradual Loss of Social Group Support during Competition Activates Anterior TPJ and Insula but Deactivates Default Mode Network
Source: Brain Sci. 2023 Oct 25;13(11):1509. doi: 10.3390/brainsci13111509 (PMC10669722; doi:10.3390/brainsci13111509)
Supplement: Supplementary file 1 [file brainsci-13-01509-s001.zip]

Archive with 1 entries (1 files):
- brainsci-2585971-supplementary.pdf
